# Supplementary material for: Interface Synergistic Effect of NiFe-LDH/3D GA Composites on Efficient Electrocatalytic Water Oxidation
Source: Nanomaterials (Basel). 2024 Oct 16;14(20):1661. doi: 10.3390/nano14201661 (PMC11510525; doi:10.3390/nano14201661)
Supplement: Supplementary file 1 [file nanomaterials-14-01661-s001.zip]

Archive with 1 entries (1 files):
- nanomaterials-3259104-supplementary.pdf
